# Supplementary material for: Sleep as a random walk: a super-statistical analysis of EEG data across sleep stages
Source: Commun Biol. 2021 Dec 10;4:1385. doi: 10.1038/s42003-021-02912-6 (PMC8664947; doi:10.1038/s42003-021-02912-6)
Supplement: Supplementary file 2 — Supplementary Software 1 [file 42003_2021_2912_MOESM2_ESM.zip]

Archive with 25 entries (22 files):
- BayesHypnoTracker1/BayesHypnoTracker1.py
- BayesHypnoTracker1/hypnograms/
- BayesHypnoTracker1/hypnograms/hypnogram_15.png
- BayesHypnoTracker1/hypnograms/hypnogram_28.png
- BayesHypnoTracker1/priorAndLLH/
- BayesHypnoTracker1/priorAndLLH/pntsKUR_0.npy
- BayesHypnoTracker1/priorAndLLH/pntsKUR_1.npy
- BayesHypnoTracker1/priorAndLLH/pntsKUR_2.npy
- BayesHypnoTracker1/priorAndLLH/pntsKUR_3.npy
- BayesHypnoTracker1/priorAndLLH/pntsKUR_4.npy
- BayesHypnoTracker1/priorAndLLH/pntsSKE_0.npy
- BayesHypnoTracker1/priorAndLLH/pntsSKE_1.npy
- BayesHypnoTracker1/priorAndLLH/pntsSKE_2.npy
- BayesHypnoTracker1/priorAndLLH/pntsSKE_3.npy
- BayesHypnoTracker1/priorAndLLH/pntsSKE_4.npy
- BayesHypnoTracker1/priorAndLLH/pntsSTD_0.npy
- BayesHypnoTracker1/priorAndLLH/pntsSTD_1.npy
- BayesHypnoTracker1/priorAndLLH/pntsSTD_2.npy
- BayesHypnoTracker1/priorAndLLH/pntsSTD_3.npy
- BayesHypnoTracker1/priorAndLLH/pntsSTD_4.npy
- BayesHypnoTracker1/priorAndLLH/traMat_Epoch.npy
- BayesHypnoTracker1/rawEEGData/
- BayesHypnoTracker1/rawEEGData/raw_15.npy
- BayesHypnoTracker1/rawEEGData/raw_28.npy
- BayesHypnoTracker1/README.txt
