# Supplementary material for: Sleep as a random walk: a super-statistical analysis of EEG data across sleep stages
Source: Commun Biol. 2021 Dec 10;4:1385. doi: 10.1038/s42003-021-02912-6 (PMC8664947; doi:10.1038/s42003-021-02912-6)
Supplement: Supplementary file 2 — Supplementary Software 1 [file 42003_2021_2912_MOESM2_ESM.zip › BayesHypnoTracker1/BayesHypnoTracker1.py]

# DEMO-VERSION OF THE BAYESIAN SLEEP STAGE DETECTOR 
# Version 2021/Oct/19

print('BAYES HYPNO TRACKER')

# ----------------------  IMPORTS  ------------------------------------------------

print('Loading modules...')
from numpy import copy,abs,zeros,mean,std,save,load,sum,amin,amax,vstack,log
from numpy import exp,array,amin,arange,transpose,argmax,prod
from scipy.interpolate import interp1d
from scipy.stats import kurtosis,moment,skew
import matplotlib.pyplot as plt
import matplotlib.cm as cm
print('Start processing...')

# --------------------- ROUTINES --------------------------------------------------

def MakeSplines(FP):

  # load function points
  pntsSTD = []
  pntsKUR = []
  pntsSKE = []
  for L in range(0,5):
    pntsSTD.append( load('%s/pntsSTD_%u.npy'%(FP,L)) )
    pntsKUR.append( load('%s/pntsKUR_%u.npy'%(FP,L)) )
    pntsSKE.append( load('%s/pntsSKE_%u.npy'%(FP,L)) )

  # prepare spline-interpolations
  fSTD = []
  fKUR = []
  fSKE = []
  for L in range(0,5):
    p = pntsSTD[L]
    f = interp1d(p[:,0],p[:,1],kind=1,bounds_error=False,fill_value="extrapolate")
    fSTD.append(f)
    p = pntsKUR[L]
    f = interp1d(p[:,0],p[:,1],kind=1,bounds_error=False,fill_value="extrapolate")
    fKUR.append(f)
    p = pntsSKE[L]
    f = interp1d(p[:,0],p[:,1],kind=1,bounds_error=False,fill_value="extrapolate")
    fSKE.append(f)
          
  return fSTD,fKUR,fSKE
  
# -----------------------------------------------------------------------------------
  
def LLH(vSTD,vKUR,vSKE):
  res = zeros(shape=(5,),dtype=float)
  for L in range(0,5):
    q1 = exp( fSTD[L](vSTD) )
    q2 = exp( fKUR[L](vKUR) )
    q3 = exp( fSKE[L](vSKE) )
    res[L] = q1*q2*q3
  return res
  
# -----------------------------------------------------------------------------------
  
def Normed_LLH(vSTD,vKUR,vSKE):
  llh = LLH(vSTD,vKUR,vSKE)
  norm = sum(llh,axis=0)
  llh[:] /= norm
  return llh
  
# -----------------------------------------------------------------------------------
  
def Prior(traMat,lastPrb):
  res = zeros(shape=(5,),dtype=float)
  for L2 in range(5):
    res[L2] = sum( traMat[:,L2]*lastPrb[:] )
  norm = sum(res,axis=0)
  res[:] /= norm
  return res
  
# -----------------------------------------------------------------------------------
  
def Posterior(vLLH,vPri):
  res = zeros(shape=(5,),dtype=float)
  for L in range(5):
    res[L] = vLLH[L]*vPri[L] 
  norm = sum(res,axis=0)
  res[:] /= norm
  return res
  
# -----------------------------------------------------------------------------------
  
def LoadData(FP,DS):
  from numpy import load
  FN = '%s/raw_%02u.npy' % (FP,DS)
  dta = load(FN).astype(float)
  print('Loaded %s with shape %s.' % (FN,str(dta.shape)))
  return dta
  
# -----------------------------------------------------------------------------------
  
def LoadTransMat(FP):
  
  # load raw matrix
  mat = load(FP+'/traMat_Epoch.npy').astype(float)
  
  # normalize, so that SUM_C mat[R,C] = 1
  for R in range(mat.shape[0]):
    norm = sum(mat[R,:])
    mat[R,:] /= norm
  
  return mat
  
# -----------------------------------------------------------------------------------
  
def GetBlockLabelAndHyperPars(data,B,C):
  R0 = B*NSL*NVS
  R1 = (B+1)*NSL*NVS
  block = data[R0:R1,3+C]
  L = int(data[R0,2])
  std_ = std(block)
  kur_ = kurtosis(block,fisher=True)
  ske_ = skew(block)
  return (L,std_,kur_,ske_)  
  
# -----------------------------------------------------------------------------------

def EvalAcc(labs,maxp):
  NB = labs.shape[0]
  NVAL = 0
  NCOR = 0
  for B in range(NB):
    if (sum(labs[B])>0):
      NVAL += 1
      NCOR += sum( labs[B,:] * maxp[B,:] )
  return float(NCOR/NVAL)
  
# -----------------------------------------------------------------------------------
      
def DoPlots(prbs,maxp,labs,tit,FN):

  NB = prbs.shape[0]
  plt.rcParams.update({'font.size': 13, 
                     'legend.fontsize': 12,
                     'figure.figsize': (10,6) 
                    })
  
  fig = plt.figure()
  gs = fig.add_gridspec(3, hspace=0.1)
  axs = gs.subplots(sharex=True, sharey=False)


  axs[0].set_title(tit)
  axs[0].imshow(transpose(prbs), 
                interpolation='none', 
                cmap=cm.Blues,   
                vmin=0, vmax=1,
                origin='lower', 
                extent=[1,NB,4.5,-0.5],
                aspect='auto')
  axs[0].set(ylabel='Bayes (contin.)')
  axs[0].axis(ymin=-0.3,ymax=4.3)
  axs[0].set_yticks([0,1,2,3,4])
  axs[0].set_yticklabels(['N3','N2','N1','REM','Wake'])

  axs[1].imshow(transpose(maxp), 
                interpolation='none', 
                cmap=cm.Blues,    
                vmin=0, vmax=1,
                origin='lower', 
                extent=[1,NB,4.5,-0.5],
                aspect='auto')
  axs[1].set(ylabel='Bayes (binary)')
  axs[1].axis(ymin=-0.3,ymax=4.3)
  axs[1].set_yticks([0,1,2,3,4])
  axs[1].set_yticklabels(['N3','N2','N1','REM','Wake'])

  axs[2].imshow(transpose(labs), 
                interpolation='none', 
                cmap=cm.Blues,    
                vmin=0, vmax=1,
                origin='lower', 
                extent=[1,NB,4.5,-0.5],
                aspect='auto')
  axs[2].set(ylabel='Human rater')
  axs[2].axis(ymin=-0.3,ymax=4.3)
  axs[2].set_yticks([0,1,2,3,4])
  axs[2].set_yticklabels(['N3','N2','N1','REM','Wake'])
  axs[2].set(xlabel='# epoch')

  # Hide x labels and tick labels for all but bottom plot.
  for ax in axs:
    ax.label_outer()
  
  plt.savefig(FN, bbox_inches='tight')
  #plt.show()
  return
  

# *************************************************************************************
#                                     MAIN
# *************************************************************************************

# ------- FILE PATHS -----------------------------------------------

FP_PRILLH = 'priorAndLLH' # file path for prior and likelihoods
FP_RAWDAT = 'rawEEGData' # file path for raw EEG data
FP_HYPNOG = 'hypnograms' # file path for resulting hypnograms

# ------- PROPERTIES OF RAW DATA -----------------------------------

NCH = 3 # nr. of EEG channels
CH = 0 # channel of interest
NVS = 256 # nr. of EEG values per second
NSL = 30 # nr. of seconds per epoch

# ------ COMPUTE HYPNOGRAMS FROM RAW DATA --------------------------

# load prior
transMat = LoadTransMat(FP_PRILLH)

# prepare likelihoods
fSTD,fKUR,fSKE = MakeSplines(FP_PRILLH) # fSTD[2] is the log. of the spline function for label 2

# analyze data sets
for DS in [15,28]:

  # load dataset
  fullDS = LoadData(FP_RAWDAT,DS)

  # prepare containers
  NR = fullDS.shape[0] # nr. raw data values
  NB = int(NR/(NVS*NSL)) # nr. of labeled blocks
  labs = zeros(shape=(NB,5),dtype=float)
  prbs = zeros(shape=(NB,5),dtype=float)
  maxp = zeros(shape=(NB,5),dtype=float)

  # evaluate and store 30sec-blocks 

  # initial probabilities only from LLH
  B = 0
  (L,std_,kur_,ske_) = GetBlockLabelAndHyperPars(fullDS,B,CH)
  if (L>=0):
    labs[B,L] = 1.0
    prbs[B] = Normed_LLH(std_,kur_,ske_)
  else:
    prbs[B] = array([1,0,0,0,0])
    
  # all other epochs
  for B in range(1,NB):
    (L,std_,kur_,ske_) = GetBlockLabelAndHyperPars(fullDS,B,CH)
    if (L>=0):
      labs[B,L] = 1.0
      vLLH = LLH(std_,kur_,ske_)
      vPri = Prior(transMat,prbs[B-1])
      prbs[B] = Posterior(vLLH,vPri)
    else:
      prbs[B] = Prior(transMat,prbs[B-1])
    
  # make array of definitive predictions
  ind = argmax(prbs,axis=1)
  for B in range(NB):
    maxp[B,ind[B]] = 1

  # evaluate accuracy
  acc = EvalAcc(labs,maxp)
  print('accuracy = %.3f' % acc)

  # store resulting hypnogram
  tit = 'data set = %02u, accuracy = %.2f' % (DS,acc)
  FN = FP_HYPNOG+'/hypnogram_%02u.png' % DS
  DoPlots(prbs,maxp,labs,tit,FN)

print('All done.')
input()
