# Supplementary material for: Sleep as a random walk: a super-statistical analysis of EEG data across sleep stages
Source: Commun Biol. 2021 Dec 10;4:1385. doi: 10.1038/s42003-021-02912-6 (PMC8664947; doi:10.1038/s42003-021-02912-6)
Supplement: Supplementary file 2 — Supplementary Software 1 [file 42003_2021_2912_MOESM2_ESM.zip › BayesHypnoTracker1/README.txt]

The Python program 'BayesHypnoTracker1.py' is a demonstration of Bayesian sleep stage detection, based on superstatistical hyper-parameters.

The detector needs a prior (the empirical epoch-to-epoch transition matrix between sleep stages) and likelihood factors (the empirical distributions of the hyper-parameters in different sleep stages). All this information is found in the folder 'priorAndLLH'.

The detector receives as an input a numpy-matrix with the raw 3-channel EEG data, recorded from an individual subject during sleep. Each row of the matrix corresponds to one recording time point and has the following 6 entries:
DS NU SV C1 C2 C3.
Here,
* DS is the number of the data set,
* NU is not used in this demo version,
* SV is the stage of vigilance assigned by a specialist
  (-1=error,0=Wake,1=REM,2=N1,3=N2,4=N3),
* C1..C3 are the momentary EEG values from the three channels.
The folder 'rawEEGData' contains two example data sets.

The detector produces as an output a hypnogram for each input data set, which is stored in the folder 'hypnograms'.

For a fast test, just start the program 'BayesHypnoTracker1.py' and check the results in the 'hypnograms' folder.
