# Supplementary material for: Sleep as a random walk: a super-statistical analysis of EEG data across sleep stages
Source: Commun Biol. 2021 Dec 10;4:1385. doi: 10.1038/s42003-021-02912-6 (PMC8664947; doi:10.1038/s42003-021-02912-6)
Supplement: Supplementary file 3 — Supplementary Data 1 [file 42003_2021_2912_MOESM3_ESM.zip]

Archive with 192 entries (170 files):
- SupplementaryData1/Prg_Figure1/
- SupplementaryData1/Prg_Figure1/ACF/
- SupplementaryData1/Prg_Figure1/ACF/Acc_stage_0.png
- SupplementaryData1/Prg_Figure1/ACF/Acc_stage_1.png
- SupplementaryData1/Prg_Figure1/ACF/Acc_stage_2.png
- SupplementaryData1/Prg_Figure1/ACF/Acc_stage_3.png
- SupplementaryData1/Prg_Figure1/ACF/Acc_stage_4.png
- SupplementaryData1/Prg_Figure1/ACF/acfArr_0.npy
- SupplementaryData1/Prg_Figure1/ACF/acfArr_1.npy
- SupplementaryData1/Prg_Figure1/ACF/acfArr_2.npy
- SupplementaryData1/Prg_Figure1/ACF/acfArr_3.npy
- SupplementaryData1/Prg_Figure1/ACF/acfArr_4.npy
- SupplementaryData1/Prg_Figure1/ACF/AverageACFs.png
- SupplementaryData1/Prg_Figure1/ACF/dt.npy
- SupplementaryData1/Prg_Figure1/CCF/
- SupplementaryData1/Prg_Figure1/CCF/AverageCCFs.png
- SupplementaryData1/Prg_Figure1/CCF/CCF_stage_0.png
- SupplementaryData1/Prg_Figure1/CCF/CCF_stage_1.png
- SupplementaryData1/Prg_Figure1/CCF/CCF_stage_2.png
- SupplementaryData1/Prg_Figure1/CCF/CCF_stage_3.png
- SupplementaryData1/Prg_Figure1/CCF/CCF_stage_4.png
- SupplementaryData1/Prg_Figure1/CCF/ccfArr_0.npy
- SupplementaryData1/Prg_Figure1/CCF/ccfArr_1.npy
- SupplementaryData1/Prg_Figure1/CCF/ccfArr_2.npy
- SupplementaryData1/Prg_Figure1/CCF/ccfArr_3.npy
- SupplementaryData1/Prg_Figure1/CCF/ccfArr_4.npy
- SupplementaryData1/Prg_Figure1/CCF/dt.npy
- SupplementaryData1/Prg_Figure1/FIGURES/
- SupplementaryData1/Prg_Figure1/FIGURES/EEG.pdf
- SupplementaryData1/Prg_Figure1/FIGURES/EEG.png
- SupplementaryData1/Prg_Figure1/MAKE_FIGURES.py
- SupplementaryData1/Prg_Figure1/PDF/
- SupplementaryData1/Prg_Figure1/PDF/dist_kur.png
- SupplementaryData1/Prg_Figure1/PDF/dist_std.png
- SupplementaryData1/Prg_Figure1/PDF/hisArr_0.npy
- SupplementaryData1/Prg_Figure1/PDF/hisArr_1.npy
- SupplementaryData1/Prg_Figure1/PDF/hisArr_2.npy
- SupplementaryData1/Prg_Figure1/PDF/hisArr_3.npy
- SupplementaryData1/Prg_Figure1/PDF/hisArr_4.npy
- SupplementaryData1/Prg_Figure1/PDF/histX.npy
- SupplementaryData1/Prg_Figure1/PDF/kurArr_0.npy
- SupplementaryData1/Prg_Figure1/PDF/kurArr_1.npy
- SupplementaryData1/Prg_Figure1/PDF/kurArr_2.npy
- SupplementaryData1/Prg_Figure1/PDF/kurArr_3.npy
- SupplementaryData1/Prg_Figure1/PDF/kurArr_4.npy
- SupplementaryData1/Prg_Figure1/PDF/Stage_0.png
- SupplementaryData1/Prg_Figure1/PDF/Stage_1.png
- SupplementaryData1/Prg_Figure1/PDF/Stage_2.png
- SupplementaryData1/Prg_Figure1/PDF/Stage_3.png
- SupplementaryData1/Prg_Figure1/PDF/Stage_4.png
- SupplementaryData1/Prg_Figure1/PDF/stdArr_0.npy
- SupplementaryData1/Prg_Figure1/PDF/stdArr_1.npy
- SupplementaryData1/Prg_Figure1/PDF/stdArr_2.npy
- SupplementaryData1/Prg_Figure1/PDF/stdArr_3.npy
- SupplementaryData1/Prg_Figure1/PDF/stdArr_4.npy
- SupplementaryData1/Prg_Figure2/
- SupplementaryData1/Prg_Figure2/__pycache__/
- SupplementaryData1/Prg_Figure2/__pycache__/EEGData.cpython-39.pyc
- SupplementaryData1/Prg_Figure2/EEGData.py
- SupplementaryData1/Prg_Figure2/hypPars.npy
- SupplementaryData1/Prg_Figure2/main.py
- SupplementaryData1/Prg_Figure2/subject_02.svg
- SupplementaryData1/Prg_Figure2/subject_17.svg
- SupplementaryData1/Prg_Figure2/subject_18.svg
- SupplementaryData1/Prg_Figure2/subject_19.svg
- SupplementaryData1/Prg_Figure3/
- SupplementaryData1/Prg_Figure3/FIGURES/
- SupplementaryData1/Prg_Figure3/FIGURES/HypParDist.pdf
- SupplementaryData1/Prg_Figure3/FIGURES/HypParDist.png
- SupplementaryData1/Prg_Figure3/MAKE_FIGURES.py
- SupplementaryData1/Prg_Figure3/PAR/
- SupplementaryData1/Prg_Figure3/PAR/KURArr_0.npy
- SupplementaryData1/Prg_Figure3/PAR/KURArr_1.npy
- SupplementaryData1/Prg_Figure3/PAR/KURArr_2.npy
- SupplementaryData1/Prg_Figure3/PAR/KURArr_3.npy
- SupplementaryData1/Prg_Figure3/PAR/KURArr_4.npy
- SupplementaryData1/Prg_Figure3/PAR/KURArr_5.npy
- SupplementaryData1/Prg_Figure3/PAR/kurHist.png
- SupplementaryData1/Prg_Figure3/PAR/S25Arr_0.npy
- SupplementaryData1/Prg_Figure3/PAR/S25Arr_1.npy
- SupplementaryData1/Prg_Figure3/PAR/S25Arr_2.npy
- SupplementaryData1/Prg_Figure3/PAR/S25Arr_3.npy
- SupplementaryData1/Prg_Figure3/PAR/S25Arr_4.npy
- SupplementaryData1/Prg_Figure3/PAR/s25Hist.png
- SupplementaryData1/Prg_Figure3/PAR/S75Arr_0.npy
- SupplementaryData1/Prg_Figure3/PAR/S75Arr_1.npy
- SupplementaryData1/Prg_Figure3/PAR/S75Arr_2.npy
- SupplementaryData1/Prg_Figure3/PAR/S75Arr_3.npy
- SupplementaryData1/Prg_Figure3/PAR/S75Arr_4.npy
- SupplementaryData1/Prg_Figure3/PAR/S75Arr_5.npy
- SupplementaryData1/Prg_Figure3/PAR/s75Hist.png
- SupplementaryData1/Prg_Figure3/PAR/SKEArr_0.npy
- SupplementaryData1/Prg_Figure3/PAR/SKEArr_1.npy
- SupplementaryData1/Prg_Figure3/PAR/SKEArr_2.npy
- SupplementaryData1/Prg_Figure3/PAR/SKEArr_3.npy
- SupplementaryData1/Prg_Figure3/PAR/SKEArr_4.npy
- SupplementaryData1/Prg_Figure3/PAR/SKEArr_5.npy
- SupplementaryData1/Prg_Figure3/PAR/skeHist.png
- SupplementaryData1/Prg_Figure3/PAR/STDArr_0.npy
- SupplementaryData1/Prg_Figure3/PAR/STDArr_1.npy
- SupplementaryData1/Prg_Figure3/PAR/STDArr_2.npy
- SupplementaryData1/Prg_Figure3/PAR/STDArr_3.npy
- SupplementaryData1/Prg_Figure3/PAR/STDArr_4.npy
- SupplementaryData1/Prg_Figure3/PAR/STDArr_5.npy
- SupplementaryData1/Prg_Figure3/PAR/stdHist.png
- SupplementaryData1/Prg_Figure4/
- SupplementaryData1/Prg_Figure4/hypertrace.pdf
- SupplementaryData1/Prg_Figure4/hypertrace.png
- SupplementaryData1/Prg_Figure4/parsovertime.py
- SupplementaryData1/Prg_Figure4/raw_08.npy
- SupplementaryData1/Prg_Figure5/
- SupplementaryData1/Prg_Figure5/_traMat_epoch.npy
- SupplementaryData1/Prg_Figure5/_traMat_stage.npy
- SupplementaryData1/Prg_Figure5/markov.pdf
- SupplementaryData1/Prg_Figure5/markov.png
- SupplementaryData1/Prg_Figure5/markov.py
- SupplementaryData1/Prg_Figure5/plot_TraMat.py
- SupplementaryData1/Prg_Figure6/
- SupplementaryData1/Prg_Figure6/BayesHypnoTracker1.py
- SupplementaryData1/Prg_Figure6/hypnograms/
- SupplementaryData1/Prg_Figure6/hypnograms/hypnogram_15.png
- SupplementaryData1/Prg_Figure6/hypnograms/hypnogram_28.png
- SupplementaryData1/Prg_Figure6/priorAndLLH/
- SupplementaryData1/Prg_Figure6/priorAndLLH/pntsKUR_0.npy
- SupplementaryData1/Prg_Figure6/priorAndLLH/pntsKUR_1.npy
- SupplementaryData1/Prg_Figure6/priorAndLLH/pntsKUR_2.npy
- SupplementaryData1/Prg_Figure6/priorAndLLH/pntsKUR_3.npy
- SupplementaryData1/Prg_Figure6/priorAndLLH/pntsKUR_4.npy
- SupplementaryData1/Prg_Figure6/priorAndLLH/pntsSKE_0.npy
- SupplementaryData1/Prg_Figure6/priorAndLLH/pntsSKE_1.npy
- SupplementaryData1/Prg_Figure6/priorAndLLH/pntsSKE_2.npy
- SupplementaryData1/Prg_Figure6/priorAndLLH/pntsSKE_3.npy
- SupplementaryData1/Prg_Figure6/priorAndLLH/pntsSKE_4.npy
- SupplementaryData1/Prg_Figure6/priorAndLLH/pntsSTD_0.npy
- SupplementaryData1/Prg_Figure6/priorAndLLH/pntsSTD_1.npy
- SupplementaryData1/Prg_Figure6/priorAndLLH/pntsSTD_2.npy
- SupplementaryData1/Prg_Figure6/priorAndLLH/pntsSTD_3.npy
- SupplementaryData1/Prg_Figure6/priorAndLLH/pntsSTD_4.npy
- SupplementaryData1/Prg_Figure6/priorAndLLH/traMat_Epoch.npy
- SupplementaryData1/Prg_Figure6/rawEEGData/
- SupplementaryData1/Prg_Figure6/rawEEGData/raw_15.npy
- SupplementaryData1/Prg_Figure6/rawEEGData/raw_28.npy
- SupplementaryData1/Prg_Figure6/README.txt
- SupplementaryData1/Prg_Figure7/
- SupplementaryData1/Prg_Figure7/bayes.py
- SupplementaryData1/Prg_Figure7/BAYES/
- SupplementaryData1/Prg_Figure7/BAYES/accHist_double.svg
- SupplementaryData1/Prg_Figure7/BAYES/accHist_single.svg
- SupplementaryData1/Prg_Figure7/BAYES/accHist_triple.svg
- SupplementaryData1/Prg_Figure7/BAYES/accLst_E.npy
- SupplementaryData1/Prg_Figure7/BAYES/accLst_K.npy
- SupplementaryData1/Prg_Figure7/BAYES/accLst_KE.npy
- SupplementaryData1/Prg_Figure7/BAYES/accLst_S.npy
- SupplementaryData1/Prg_Figure7/BAYES/accLst_SE.npy
- SupplementaryData1/Prg_Figure7/BAYES/accLst_SK.npy
- SupplementaryData1/Prg_Figure7/BAYES/accLst_SKE.npy
- SupplementaryData1/Prg_Figure7/FIGURE_S2/
- SupplementaryData1/Prg_Figure7/FIGURE_S2/accHist_double.svg
- SupplementaryData1/Prg_Figure7/FIGURE_S2/accHist_single.svg
- SupplementaryData1/Prg_Figure7/FIGURE_S2/accHist_triple.svg
- SupplementaryData1/Prg_Figure7/FIGURE_S2/FigS2.pdf
- SupplementaryData1/Prg_Figure7/FIGURE_S2/FigS2.svg
- SupplementaryData1/Prg_Figure7/parHists/
- SupplementaryData1/Prg_Figure7/parHists/pntsKUR_0.npy
- SupplementaryData1/Prg_Figure7/parHists/pntsKUR_1.npy
- SupplementaryData1/Prg_Figure7/parHists/pntsKUR_2.npy
- SupplementaryData1/Prg_Figure7/parHists/pntsKUR_3.npy
- SupplementaryData1/Prg_Figure7/parHists/pntsKUR_4.npy
- SupplementaryData1/Prg_Figure7/parHists/pntsSKE_0.npy
- SupplementaryData1/Prg_Figure7/parHists/pntsSKE_1.npy
- SupplementaryData1/Prg_Figure7/parHists/pntsSKE_2.npy
- SupplementaryData1/Prg_Figure7/parHists/pntsSKE_3.npy
- SupplementaryData1/Prg_Figure7/parHists/pntsSKE_4.npy
- SupplementaryData1/Prg_Figure7/parHists/pntsSTD_0.npy
- SupplementaryData1/Prg_Figure7/parHists/pntsSTD_1.npy
- SupplementaryData1/Prg_Figure7/parHists/pntsSTD_2.npy
- SupplementaryData1/Prg_Figure7/parHists/pntsSTD_3.npy
- SupplementaryData1/Prg_Figure7/parHists/pntsSTD_4.npy
- SupplementaryData1/Prg_Figure7/traMat_Epoch.npy
- SupplementaryData1/Prg_Figure8/
- SupplementaryData1/Prg_Figure8/__pycache__/
- SupplementaryData1/Prg_Figure8/__pycache__/CSI.cpython-39.pyc
- SupplementaryData1/Prg_Figure8/__pycache__/EEGData.cpython-39.pyc
- SupplementaryData1/Prg_Figure8/__pycache__/GDV.cpython-39.pyc
- SupplementaryData1/Prg_Figure8/CSI.py
- SupplementaryData1/Prg_Figure8/csi.svg
- SupplementaryData1/Prg_Figure8/EEGData.py
- SupplementaryData1/Prg_Figure8/GDV.py
- SupplementaryData1/Prg_Figure8/gdv.svg
- SupplementaryData1/Prg_Figure8/main.py
- SupplementaryData1/Prg_Figure8/matCSI.npy
- SupplementaryData1/Prg_Figure8/matGDV.npy
