# Supplementary material for: Sleep as a random walk: a super-statistical analysis of EEG data across sleep stages
Source: Commun Biol. 2021 Dec 10;4:1385. doi: 10.1038/s42003-021-02912-6 (PMC8664947; doi:10.1038/s42003-021-02912-6)
Supplement: Supplementary file 3 — Supplementary Data 1 [file 42003_2021_2912_MOESM3_ESM.zip › SupplementaryData1/Prg_Figure2/EEGData.py]

# STANDARD PARAMETERS
# column of dataset: DS TIME LABEL C1 C2 C3
#FP = 'minidata'
FP = 'C:/Dropbox/ONGOING/DATA/SleepEEG68'
#FP = 'E:/Dropbox/ONGOING/DATA/SleepEEG68'
NVS = 256 # nr. of EEG values per second
NSB = 30 # nr. of seconds per block
NVB = NVS*NSB # nr. of EEG values per block
NC = 3 # nr. of channels
col = ['black','blue','green','red','magenta']
nam = ['Wake', 'REM', 'N1',   'N2', 'N3']


# ROUTINES ---------------------------------------------------------------

def LoadData(FP,DS): # FP = file path; DS = # data set
  from numpy import load,short
  FN = '%s/raw_%02u.npy' % (FP,DS)
  dta = load(FN).astype(short)
  dta[:,1] = 0 # time index is corrupted by short anyway
  print('Loaded %s with shape %s.' % (FN,str(dta.shape)))
  return dta
  
# -------------------------------------------------------------------------
  
def GetBlockSignalAndLabel(dat,B,C): # dat = data set; B = # block; C = # channel
  R0 = B*NSB*NVS
  R1 = (B+1)*NSB*NVS
  sig = dat[R0:R1,3+C]
  L = int(dat[R0,2])
  return sig,L

# -------------------------------------------------------------------------

def FindChangePoints(myLst):
  from numpy import diff,nonzero,append
  chPnts = nonzero(diff(myLst))[0]
  chPnts = append(chPnts,len(myLst))
  borders = []
  i0 = 0
  for k in chPnts:
    borders.append((i0,k+1))
    i0 = k+1
  return borders
  
def Test_FindChangePoints():
  from numpy import array
  myLst = array([0,0,0,1,1,0,2,2,2,2,1,1,1,0,0])
  print(myLst)
  borders = FindChangePoints(myLst)
  for bb in borders:
    print(myLst[bb[0]:bb[1]])
  return
  
# -------------------------------------------------------------------------

def all_L_Phases_In_DS(dta,L):
  labels = dta[:,2]
  borders = FindChangePoints(labels)
  res = []
  for el in borders:
    LP = dta[el[0],2]
    if (LP==L):
      res.append(dta[el[0]:el[1]])
  return res
  
# -------------------------------------------------------------------------
