# Supplementary material for: Sleep as a random walk: a super-statistical analysis of EEG data across sleep stages
Source: Commun Biol. 2021 Dec 10;4:1385. doi: 10.1038/s42003-021-02912-6 (PMC8664947; doi:10.1038/s42003-021-02912-6)
Supplement: Supplementary file 3 — Supplementary Data 1 [file 42003_2021_2912_MOESM3_ESM.zip › SupplementaryData1/Prg_Figure2/main.py]

# IMPORTS ************************************************************************

print('Loading modules ...')

from EEGData import *
from numpy import save,load
from numpy import set_printoptions
#set_printoptions(precision=3, suppress=True, edgeitems=15)
set_printoptions(formatter={'float': '{: .4f}'.format})

print('Starting ...')

# ROUTINES ************************************************************************

def Extract_individual_hyperpars(hyp,DS,HP): # HP = 4(STD), 5(KUR), 6(SKE)

  from numpy import array

  # extract specific dataset
  hypDS = hyp[ hyp[:,0]==DS ]
  print(hypDS.shape)
  
  # prepare containers for hyper pars
  pars = []
  for L in range(5): pars.append([])
  
  # loop over sleep stages
  for L in range(5):
    hypDSL = hypDS[ hypDS[:,2]==L ]
    # loop over channels
    for C in range(NC):
      hypDSLC = hypDSL[ hypDSL[:,3]==C ]
      pars[L].extend( hypDSLC[:,HP].tolist() )
  
  # convert inner lists to arrays
  res = []
  for L in range(5):
    res.append(array(pars[L]))
    
  return res  
  
# -----------------------------------------------------------------------------------

def CompHist(vals,vMi=0,vMa=0,NB=50):
  from numpy import array,histogram
  if ((vMi==0)and(vMa==0)):
    his,edg = histogram(vals, bins=NB, density=True)
  else:
    his,edg = histogram(vals, bins=NB, range=(vMi,vMa), density=True)
  X = []
  for k in range(1,edg.shape[0]):
    X.append(0.5*(edg[k]+edg[k-1]))
  X = array(X)
  return X,his
  
# -----------------------------------------------------------------------------------

def PlotHist(pars,DS):
  import matplotlib.pyplot as plt
  plt.rcParams.update({'font.size': 15, 'legend.fontsize': 12})
  plt.clf()
  for L in range(5):
    X,his = CompHist(pars[L],vMi=0,vMa=40,NB=40)
    plt.semilogy(X,his,lw=2,color=col[L],label=nam[L])
    #plt.plot(X,his,lw=2,color=col[L],label=nam[L])
  plt.axis(xmin=0,xmax=40,ymin=1e-2,ymax=5e-1)
  plt.legend(loc='best')
  #plt.title('subject %02u' % DS)
  plt.xlabel('standard dev.')
  plt.ylabel('prob. density')
  FN = 'subject_%02u.svg' % DS
  plt.savefig(FN, bbox_inches='tight')
  #plt.show()
  return

# MAIN ****************************************************************************

# GET HYPERPARAMETERS
# Each tuple: (DS B L C STD KUR SKE)
#              0  1 2 3 4   5   6
hyp = load('hypPars.npy')
print('Loaded hyper pars with %u entries.' % hyp.shape[0])

HP = 4 # STD
for DS in [2,17,18,19]:
  pars = Extract_individual_hyperpars(hyp,DS,HP)
  PlotHist(pars,DS)

print('All done.')
input()
