# Supplementary material for: Sleep as a random walk: a super-statistical analysis of EEG data across sleep stages
Source: Commun Biol. 2021 Dec 10;4:1385. doi: 10.1038/s42003-021-02912-6 (PMC8664947; doi:10.1038/s42003-021-02912-6)
Supplement: Supplementary file 3 — Supplementary Data 1 [file 42003_2021_2912_MOESM3_ESM.zip › SupplementaryData1/Prg_Figure3/MAKE_FIGURES.py]

# --------------------------------------------------------
#                      IMPORTS
# --------------------------------------------------------

print('Loading modules...')
import matplotlib.pyplot as plt
from numpy import zeros,load,mean

# --------------------------------------------------------
#                      GLOBAL SETTINGS
# --------------------------------------------------------

plt.rcParams.update({'font.size': 15, 
                     'legend.fontsize': 12,
                     'figure.figsize': (10,12) 
                    })
                    
# columns in data matrices
DAT = 0
TIM = 1
LAB = 2
CH1 = 3
CH2 = 4
CH3 = 5

# colors for sleep stages
col = ['black','blue','green','red','magenta','gray'] 
#       0       1      2       3     4        5

# names for sleep stages
nam = ['wake','REM','N1','N2','N3','AR1'] 
#       0      1     2    3    4    5
                   
                    
# --------------------------------------------------------
#                      ROUTINES
# --------------------------------------------------------
                    
def Plot_EEG_Distr():
  
  x = load('PDF/histX.npy')   
  fig, ax = plt.subplots(2,1) 
  plt.subplots_adjust(hspace=0.25)  
  
  # linear plot
  P=0 # panel within figure
  for L in range(0,5):
    hisA = load('PDF/hisArr_%d.npy'%L)
    avHi = mean(hisA,axis=0)
    ax[P].plot(x,avHi,lw=2,color=col[L],label=nam[L])
  ax[P].grid(True)
  ax[P].set(xlabel='EEG signal')
  ax[P].set(ylabel='probability')
  ax[P].legend(loc='best')
  ax[P].axis(xmin=-60,xmax=60,ymin=0,ymax=0.05)
  ax[P].text(0.02, 0.92, '(a)',color='black',fontsize=18,transform=ax[P].transAxes)
  
  # semilog plot
  P=1 # panel within figure
  for L in range(0,5):
    hisA = load('PDF/hisArr_%d.npy'%L)
    avHi = mean(hisA,axis=0)
    ax[P].semilogy(x,avHi,lw=2,color=col[L],label=nam[L])
  ax[P].grid(True)
  ax[P].set(xlabel='EEG signal')
  ax[P].set(ylabel='probability')
  ax[P].legend(loc='best')
  ax[P].axis(xmin=-140,xmax=140,ymin=1e-5,ymax=1e-1)
  ax[P].text(0.02, 0.92, '(b)',color='black',fontsize=18,transform=ax[P].transAxes)
  
  # store
  FN = 'FIGURES/EEG_Distr.png'
  plt.savefig(FN, bbox_inches='tight')
  print('Saved %s.' % FN)
  FN = 'FIGURES/EEG_Distr.pdf'
  plt.savefig(FN, bbox_inches='tight')
  print('Saved %s.' % FN)
  #plt.show()
  
  return
  
  
def Plot_EEG_ACF():

  fig, ax = plt.subplots(2,1)
  plt.subplots_adjust(hspace=0.25)
  
  # auto-correlations
  P=0 # panel within figure
  dt = load('ACF/dt.npy')  
  avACFs = zeros(shape=(5,dt.shape[0]))
  for L in range(0,5):
    acfA = load('ACF/acfArr_%d.npy'%L)
    avACFs[L] = mean(acfA,axis=0)
  for L in range(0,5):
    ax[P].plot(dt*4,avACFs[L],lw=2,color=col[L],label=nam[L])
  ax[P].grid(True)
  ax[P].set(xlabel='lag-time (ms)')
  ax[P].set(ylabel='auto-correlation (1)')
  ax[P].legend(loc='best')
  ax[P].axis(ymin=-0.1,ymax=1,xmin=-400,xmax=400)
  ax[P].text(0.02, 0.92, '(a)',color='black',fontsize=18,transform=ax[P].transAxes)
  
  # cross-correlations
  P=1 # panel within figure
  dt = load('CCF/dt.npy')  
  avACFs = zeros(shape=(5,dt.shape[0]))
  for L in range(0,5):
    acfA = load('CCF/ccfArr_%d.npy'%L)
    avACFs[L] = mean(acfA,axis=0)
  for L in range(0,5):
    ax[P].plot(dt*4,avACFs[L],lw=2,color=col[L],label=nam[L])
  ax[P].grid(True)
  ax[P].set(xlabel='lag-time (ms)')
  ax[P].set(ylabel='cross-correlation (1)')
  ax[P].legend(loc='best')
  ax[P].axis(ymin=-0.1,ymax=1,xmin=-400,xmax=400)
  ax[P].text(0.02, 0.92, '(b)',color='black',fontsize=18,transform=ax[P].transAxes)
  
  # store
  FN = 'FIGURES/EEG_Corr.png'
  plt.savefig(FN, bbox_inches='tight')
  print('Saved %s.' % FN)
  FN = 'FIGURES/EEG_Corr.pdf'
  plt.savefig(FN, bbox_inches='tight')
  print('Saved %s.' % FN)
  #plt.show()
  
  return
  
def CompHist(vals,vMi=0,vMa=0,NB=50):
  from numpy import array,histogram
  if ((vMi==0)and(vMa==0)):
    his,edg = histogram(vals, bins=NB, density=True)
  else:
    his,edg = histogram(vals, bins=NB, range=(vMi,vMa), density=True)
  X = []
  for k in range(1,edg.shape[0]):
    X.append(0.5*(edg[k]+edg[k-1]))
  X = array(X)
  return X,his
  
def Plot_EEG():

  fig, ax = plt.subplots(2,2)
  plt.subplots_adjust(wspace=0.3,hspace=0.25)

  # distr. linear
  R=0;C=0 # panel within figure
  x = load('PDF/histX.npy') 
  for L in range(0,5):
    hisA = load('PDF/hisArr_%d.npy'%L)
    avHi = mean(hisA,axis=0)
    ax[R,C].plot(x,avHi,lw=2,color=col[L],label=nam[L])
  ax[R,C].grid(True)
  ax[R,C].set(xlabel='EEG signal')
  ax[R,C].set(ylabel='probability')
  ax[R,C].legend(loc='best')
  ax[R,C].axis(xmin=-60,xmax=60,ymin=0,ymax=0.05)
  ax[R,C].text(0.02, 0.92, '(a)',color='black',fontsize=18,transform=ax[R,C].transAxes)
  
  # distr. semilog
  R=0;C=1 # panel within figure
  x = load('PDF/histX.npy') 
  for L in range(0,5):
    hisA = load('PDF/hisArr_%d.npy'%L)
    avHi = mean(hisA,axis=0)
    ax[R,C].semilogy(x,avHi,lw=2,color=col[L],label=nam[L])
  ax[R,C].grid(True)
  ax[R,C].set(xlabel='EEG signal')
  ax[R,C].set(ylabel='probability')
  ax[R,C].legend(loc='best')
  ax[R,C].axis(xmin=-140,xmax=140,ymin=1e-5,ymax=1e-1)
  ax[R,C].text(0.02, 0.92, '(b)',color='black',fontsize=18,transform=ax[R,C].transAxes)
  
  # auto-correlations
  R=1;C=0 # panel within figure
  dt = load('ACF/dt.npy')  
  avACFs = zeros(shape=(5,dt.shape[0]))
  for L in range(0,5):
    acfA = load('ACF/acfArr_%d.npy'%L)
    avACFs[L] = mean(acfA,axis=0)
  for L in range(0,5):
    ax[R,C].plot(dt*4,avACFs[L],lw=2,color=col[L],label=nam[L])
  ax[R,C].grid(True)
  ax[R,C].set(xlabel='lag-time (ms)')
  ax[R,C].set(ylabel='auto-correlation (1)')
  ax[R,C].legend(loc='best')
  ax[R,C].axis(ymin=-0.1,ymax=1,xmin=-400,xmax=400)
  ax[R,C].text(0.02, 0.92, '(c)',color='black',fontsize=18,transform=ax[R,C].transAxes)
  
  # cross-correlations
  R=1;C=1 # panel within figure
  dt = load('CCF/dt.npy')  
  avACFs = zeros(shape=(5,dt.shape[0]))
  for L in range(0,5):
    acfA = load('CCF/ccfArr_%d.npy'%L)
    avACFs[L] = mean(acfA,axis=0)
  for L in range(0,5):
    ax[R,C].plot(dt*4,avACFs[L],lw=2,color=col[L],label=nam[L])
  ax[R,C].grid(True)
  ax[R,C].set(xlabel='lag-time (ms)')
  ax[R,C].set(ylabel='cross-correlation (1)')
  ax[R,C].legend(loc='best')
  ax[R,C].axis(ymin=-0.1,ymax=1,xmin=-400,xmax=400)
  ax[R,C].text(0.02, 0.92, '(d)',color='black',fontsize=18,transform=ax[R,C].transAxes)
  
  # store
  FN = 'FIGURES/EEG.png'
  plt.savefig(FN, bbox_inches='tight')
  print('Saved %s.' % FN)
  FN = 'FIGURES/EEG.pdf'
  plt.savefig(FN, bbox_inches='tight')
  print('Saved %s.' % FN)
  #plt.show()
  
  
def Plot_HypParDist():

  NS = 5

  fig, ax = plt.subplots(2,2)
  plt.subplots_adjust(wspace=0.3,hspace=0.25)

  # standard deviation
  R=0;C=0 # panel within figure
  lim=40
  for L in range(0,NS):
    vals = load('PAR/STDArr_%d.npy'%L )
    X,his = CompHist(vals,vMi=0,vMa=lim,NB=50)
    ax[R,C].semilogy(X,his,lw=2,color=col[L],label=nam[L])
  ax[R,C].grid(True)
  ax[R,C].set(xlabel='standard dev.')
  ax[R,C].set(ylabel='probability')
  ax[R,C].legend(loc='best')
  ax[R,C].axis(ymin=1.0e-2,ymax=0.2,xmin=0,xmax=lim)
  ax[R,C].text(0.02, 0.92, '(a)',color='black',fontsize=18,transform=ax[R,C].transAxes)
  
  # kurtosis
  R=0;C=1 # panel within figure
  lim=15 
  for L in range(0,NS):
    vals = load('PAR/KURArr_%d.npy'%L )
    X,his = CompHist(vals,vMi=-1,vMa=lim,NB=50)
    ax[R,C].semilogy(X,his,lw=2,color=col[L],label=nam[L])
  ax[R,C].grid(True)
  ax[R,C].set(xlabel='kurtosis')
  ax[R,C].set(ylabel='probability')
  ax[R,C].legend(loc='best')
  ax[R,C].axis(ymin=3.0e-2,ymax=1,xmin=-1,xmax=10)
  ax[R,C].text(0.02, 0.92, '(b)',color='black',fontsize=18,transform=ax[R,C].transAxes)
  
  # skewness
  R=1;C=0 # panel within figure
  lim=2
  for L in range(0,NS):
    vals = load('PAR/SKEArr_%d.npy'%L )
    X,his = CompHist(vals,vMi=-lim,vMa=lim,NB=50)
    ax[R,C].semilogy(X,his,lw=2,color=col[L],label=nam[L])
  ax[R,C].grid(True)
  ax[R,C].set(xlabel='skewness')
  ax[R,C].set(ylabel='probability')
  ax[R,C].legend(loc='upper right')
  ax[R,C].axis(xmin=-lim,xmax=lim,ymin=1.0e-2)
  ax[R,C].text(0.02, 0.92, '(c)',color='black',fontsize=18,transform=ax[R,C].transAxes)
  
  # correlation (dt=75)
  R=1;C=1 # panel within figure  
  for L in range(0,NS):
    vals = load('PAR/S75Arr_%d.npy'%L)
    X,his = CompHist(vals,NB=50)
    ax[R,C].semilogy(X,his,lw=2,color=col[L],label=nam[L])
  ax[R,C].grid(True)
  ax[R,C].set(xlabel=r'auto-corr. at $\Delta t=300$ ms')
  ax[R,C].set(ylabel='probability')
  ax[R,C].legend(loc='best')
  ax[R,C].axis(ymin=1.0e-1)
  ax[R,C].text(0.02, 0.92, '(d)',color='black',fontsize=18,transform=ax[R,C].transAxes)
  
  # store
  FN = 'FIGURES/HypParDist.png'
  plt.savefig(FN, bbox_inches='tight')
  print('Saved %s.' % FN)
  FN = 'FIGURES/HypParDist.pdf'
  plt.savefig(FN, bbox_inches='tight')
  print('Saved %s.' % FN)
  #plt.show()  
  
def Plot_HypParDist_AR1():

  RES = 100
  fig, ax = plt.subplots(2,2)
  plt.subplots_adjust(wspace=0.3,hspace=0.25)

  # standard deviation
  R=0;C=0 # panel within figure
  lim=40
  for L in [1,5]:
    vals = load('PAR/STDArr_%d.npy'%L )
    X,his = CompHist(vals,vMi=0,vMa=lim,NB=RES)
    ax[R,C].semilogy(X,his,lw=2,color=col[L],label=nam[L])
  ax[R,C].grid(True)
  ax[R,C].set(xlabel='STD')
  ax[R,C].set(ylabel='probability')
  ax[R,C].legend(loc='best')
  ax[R,C].axis(ymin=1.0e-2,ymax=1,xmin=0,xmax=20)
  ax[R,C].text(0.02, 0.92, '(a)',color='black',fontsize=18,transform=ax[R,C].transAxes)
  
  # kurtosis
  R=0;C=1 # panel within figure
  lim=15 
  for L in [1,5]:
    vals = load('PAR/KURArr_%d.npy'%L )
    X,his = CompHist(vals,vMi=-1,vMa=lim,NB=RES)
    ax[R,C].semilogy(X,his,lw=2,color=col[L],label=nam[L])
  ax[R,C].grid(True)
  ax[R,C].set(xlabel='KUR')
  ax[R,C].set(ylabel='probability')
  ax[R,C].legend(loc='best')
  ax[R,C].axis(ymin=3.0e-2,ymax=2,xmin=-1,xmax=6)
  ax[R,C].text(0.02, 0.92, '(b)',color='black',fontsize=18,transform=ax[R,C].transAxes)
  
  # skewness
  R=1;C=0 # panel within figure
  lim=2
  for L in [1,5]:
    vals = load('PAR/SKEArr_%d.npy'%L )
    X,his = CompHist(vals,vMi=-lim,vMa=lim,NB=RES)
    ax[R,C].semilogy(X,his,lw=2,color=col[L],label=nam[L])
  ax[R,C].grid(True)
  ax[R,C].set(xlabel='SKE')
  ax[R,C].set(ylabel='probability')
  ax[R,C].legend(loc='upper right')
  ax[R,C].axis(xmin=-lim,xmax=lim,ymin=1.0e-2)
  ax[R,C].text(0.02, 0.92, '(c)',color='black',fontsize=18,transform=ax[R,C].transAxes)
  
  # correlation (dt=75)
  R=1;C=1 # panel within figure  
  for L in [1,5]:
    vals = load('PAR/S75Arr_%d.npy'%L)
    X,his = CompHist(vals,NB=RES)
    ax[R,C].semilogy(X,his,lw=2,color=col[L],label=nam[L])
  ax[R,C].grid(True)
  ax[R,C].set(xlabel='CDT')
  ax[R,C].set(ylabel='probability')
  ax[R,C].legend(loc='best')
  ax[R,C].axis(ymin=1.0e-2)
  ax[R,C].text(0.02, 0.92, '(d)',color='black',fontsize=18,transform=ax[R,C].transAxes)
  
  # store
  FN = 'FIGURES/HypParDist_AR1.png'
  plt.savefig(FN, bbox_inches='tight')
  print('Saved %s.' % FN)
  FN = 'FIGURES/HypParDist_AR1.pdf'
  plt.savefig(FN, bbox_inches='tight')
  print('Saved %s.' % FN)
  #plt.show()  
  
# --------------------------------------------------------
#                        MAIN
# --------------------------------------------------------

#Plot_EEG_Distr()
#Plot_EEG_ACF()
#Plot_EEG()

Plot_HypParDist()
#Plot_HypParDist_AR1()

print('All done.')
