# Supplementary material for: Sleep as a random walk: a super-statistical analysis of EEG data across sleep stages
Source: Commun Biol. 2021 Dec 10;4:1385. doi: 10.1038/s42003-021-02912-6 (PMC8664947; doi:10.1038/s42003-021-02912-6)
Supplement: Supplementary file 3 — Supplementary Data 1 [file 42003_2021_2912_MOESM3_ESM.zip › SupplementaryData1/Prg_Figure4/parsovertime.py]

from numpy import copy,abs,zeros,mean,std,save,load,arange
from numpy import sum,amin,amax,vstack,array,argmax,sqrt
from scipy.stats import kurtosis,moment,skew
import matplotlib.pyplot as plt
  
# ------- PARAMETERS AND DEFINITIONS ------------------

FP = '.'
DS0 = 1; DS1 = 68 # available data sets
NCH = 3 # nr. of EEG channels
NVS = 256 # nr. of EEG values per second
NSL = 30 # nr. of seconds per label

# columns in data matrices
DAT = 0; TIM = 1; LAB = 2; CH1 = 3; CH2 = 4; CH3 = 5

# colors for sleep stages
col = ['black','blue','green','red','magenta'] 
#       0       1      2       3     4

# -----------------------------------------------------

def LoadData(FP,DS):
  from numpy import load
  FN = '%s/raw_%02u.npy' % (FP,DS)
  dta = load(FN).astype(float)
  print('Loaded %s with shape %s.' % (FN,str(dta.shape)))
  return dta
  
# *************************************************************
#                             MAIN
# *************************************************************

DS = 8 # data set of interest
CH = 0 # channel of interest

# load dataset
fullDS = LoadData(FP,DS)

# prepare containers
NR = fullDS.shape[0] # nr. raw data values
NL = int(NR/(NVS*NSL)) # nr. of labeled blocks
labB = zeros(shape=(NL,),dtype=int)
stdB = zeros(shape=(NL,),dtype=float)
kurB = zeros(shape=(NL,),dtype=float)
skeB = zeros(shape=(NL,),dtype=float)

# evaluate and store 30sec-blocks 
for L in range(NL):
  R0 = L*NSL*NVS
  R1 = (L+1)*NSL*NVS
  block = fullDS[R0:R1,3+CH]
  labB[L] = fullDS[R0,2]
  stdB[L] = std(block)
  kurB[L] = kurtosis(block,fisher=True)
  skeB[L] = skew(block)

# plot

L0 = 100
L1 = 300
tm = arange(L0,L1)*0.5 # each step here is one 30sec-block

plt.rcParams.update({'font.size': 13, 
                     'legend.fontsize': 12,
                     'figure.figsize': (13,7) 
                    })

fig = plt.figure()
gs = fig.add_gridspec(4, hspace=0)
axs = gs.subplots(sharex=True, sharey=False)
#fig.suptitle('labels and hyperparameters')

axs[0].plot(tm,labB[L0:L1],color='black')
axs[0].set(ylabel='sleep stage')
axs[0].axis(ymin=0.7,ymax=4.3)
axs[0].set_yticks([1,2,3,4])
axs[0].set_yticklabels(['REM','N1','N2','N3'])
#axs[0].xaxis.grid(True)

axs[1].plot(tm,stdB[L0:L1],color='blue')
axs[1].set(ylabel='stand. dev.')
axs[1].set_yticks([15,30])
#axs[1].xaxis.grid(True)

axs[2].plot(tm,kurB[L0:L1],color='red')
axs[2].set(ylabel='kurtosis')
axs[2].set_yticks([0,10])
#axs[2].xaxis.grid(True)

axs[3].plot(tm,skeB[L0:L1],color='green')
axs[3].set(ylabel='skewness')
#axs[3].xaxis.grid(True)
axs[3].set(xlabel='time (min)')

# Hide x labels and tick labels for all but bottom plot.
for ax in axs:
  ax.label_outer()

#axs[0].grid(True,which='major')

plt.savefig('hypertrace.png', bbox_inches='tight')
plt.savefig('hypertrace.pdf', bbox_inches='tight')
plt.show()

print('All done.')
