# Supplementary material for: Sleep as a random walk: a super-statistical analysis of EEG data across sleep stages
Source: Commun Biol. 2021 Dec 10;4:1385. doi: 10.1038/s42003-021-02912-6 (PMC8664947; doi:10.1038/s42003-021-02912-6)
Supplement: Supplementary file 3 — Supplementary Data 1 [file 42003_2021_2912_MOESM3_ESM.zip › SupplementaryData1/Prg_Figure5/markov.py]

print('Loading modules.')
from numpy import load,sum,ones,arange
#from numpy import copy,abs,zeros,mean,std,save,load,sum,amin,amax,vstack,log
#from numpy import exp,array,amin,arange,transpose,argmax
from numpy.random import choice
import matplotlib.pyplot as plt
import matplotlib.cm as cm

from numpy import set_printoptions
set_printoptions(precision=3, suppress=True, edgeitems=5)

# ****************************************************************************

def LoadTransitionMatrix():
  # load raw matrix
  mat = load('_traMat_Epoch.npy').astype(float)
  # normalize, so that SUM_C mat[R,C] = 1
  for R in range(mat.shape[0]):
    norm = sum(mat[R,:])
    mat[R,:] /= norm
  return mat
  
def SimSleep(traMat,NE):
  sleep = -1*ones(shape=(NE,),dtype=int)
  L = 0
  sleep[0] = L
  for E in range(1,NE):
    probs = traMat[L,:]
    L1 = choice(5,size=1,replace=False,p=probs)[0]
    sleep[E] = L1
    L = L1
  return sleep
 
def PlotSleep(sleep):
  tm = arange(sleep.shape[0])/120.0
  plt.rcParams.update({'font.size': 13, 
                     'legend.fontsize': 12,
                     'figure.figsize': (13,4) 
                    })
  fig, ax = plt.subplots()
  ax.plot(tm,sleep,'-',lw=2)
  ax.set(xlabel='time (hours)')
  ax.set(ylabel='sleep stage')
  ax.set_yticks([0,1,2,3,4])
  ax.set_yticklabels(['Wake','REM','N1','N2','N3'])
  ax.axis(xmin=0,xmax=tm[-1])
  ax.invert_yaxis()
  plt.savefig('markov.png', bbox_inches='tight')
  plt.savefig('markov.pdf', bbox_inches='tight')
  plt.show()
  
# ****************************************************************************

traMat = LoadTransitionMatrix()
print(traMat)

sleep = SimSleep(traMat,1000)
print(sleep)

PlotSleep(sleep)

print('All done.')
input()
