# Supplementary material for: Sleep as a random walk: a super-statistical analysis of EEG data across sleep stages
Source: Commun Biol. 2021 Dec 10;4:1385. doi: 10.1038/s42003-021-02912-6 (PMC8664947; doi:10.1038/s42003-021-02912-6)
Supplement: Supplementary file 3 — Supplementary Data 1 [file 42003_2021_2912_MOESM3_ESM.zip › SupplementaryData1/Prg_Figure5/plot_TraMat.py]

import matplotlib.pyplot as plt
import matplotlib.cm as cm
from numpy import load,arange
from numpy import set_printoptions
set_printoptions(precision=4, suppress=True, edgeitems=5)

# colors for sleep stages
col = ['black','blue','green','red','magenta'] 
#       0       1      2       3     4
#       WAKE    REM    N1      N2    N3

plt.rcParams.update({'font.size': 15, 
                     'legend.fontsize': 12,
                     'figure.figsize': (13,7) 
                    })
     
Lab = ['Wake','REM','N1','N2','N3']     
RefLab = ['Wake',
          'REM-down',
          'N1-down',
          'N2-down',
          'N3',
          'N2-up',
          'N1-up',
          'REM-up']
          
# *******************************************************************************

mat = load('_traMat_epoch.npy')
fig, ax = plt.subplots()
im = ax.imshow(mat,cmap=cm.coolwarm)
fig.colorbar(im, orientation='vertical')
ax.set_xticks(arange(5))
ax.set_yticks(arange(5))
ax.set_xticklabels(['Wake','REM','N1','N2','N3'])
ax.set_yticklabels(['Wake','REM','N1','N2','N3'])
for i in range(5):
  for j in range(5):
    ax.text(j,i,'%.4f'%mat[i,j], ha="center", va="center", color="w",size=17)
plt.xlabel('stage t+1')
plt.ylabel('stage t')
plt.title('epoch-to-epoch transition probabilities')
plt.savefig('traMat_Epoch.png', bbox_inches='tight')
plt.savefig('traMat_Epoch.pdf', bbox_inches='tight')
plt.show()

# *******************************************************************************

mat = load('_traMat_stage.npy')
fig, ax = plt.subplots()
im = ax.imshow(mat,cmap=cm.coolwarm)
fig.colorbar(im, orientation='vertical')
ax.set_xticks(arange(5))
ax.set_yticks(arange(5))
ax.set_xticklabels(['Wake','REM','N1','N2','N3'])
ax.set_yticklabels(['Wake','REM','N1','N2','N3'])
for i in range(5):
  for j in range(5):
    ax.text(j,i,'%.4f'%mat[i,j], ha="center", va="center", color="w",size=17)
plt.xlabel('stage t+1')
plt.ylabel('stage t')
plt.title('stage-to-stage transition probabilities')
plt.savefig('traMat_Stage.png', bbox_inches='tight')
plt.savefig('traMat_Stage.pdf', bbox_inches='tight')
plt.show()
