# Supplementary material for: Sleep as a random walk: a super-statistical analysis of EEG data across sleep stages
Source: Commun Biol. 2021 Dec 10;4:1385. doi: 10.1038/s42003-021-02912-6 (PMC8664947; doi:10.1038/s42003-021-02912-6)
Supplement: Supplementary file 3 — Supplementary Data 1 [file 42003_2021_2912_MOESM3_ESM.zip › SupplementaryData1/Prg_Figure7/bayes.py]

print('Loading modules.')
from numpy import copy,abs,zeros,mean,std,save,load,sum,amin,amax,vstack,log
from numpy import exp,array,amin,arange,transpose,argmax,prod
from scipy.interpolate import interp1d
from scipy.stats import kurtosis,moment,skew
import matplotlib.pyplot as plt
import matplotlib.cm as cm

from numpy import set_printoptions
set_printoptions(precision=3, suppress=True, edgeitems=5)

def MakeSplines():

  # load function points
  FP = 'parHists'
  pntsSTD = []
  pntsKUR = []
  pntsSKE = []
  for L in range(0,5):
    pntsSTD.append( load('%s/pntsSTD_%u.npy'%(FP,L)) )
    pntsKUR.append( load('%s/pntsKUR_%u.npy'%(FP,L)) )
    pntsSKE.append( load('%s/pntsSKE_%u.npy'%(FP,L)) )

  # prepare spline-interpolations
  fSTD = []
  fKUR = []
  fSKE = []
  for L in range(0,5):
    p = pntsSTD[L]
    f = interp1d(p[:,0],p[:,1],kind=1,bounds_error=False,fill_value="extrapolate")
    fSTD.append(f)
    p = pntsKUR[L]
    f = interp1d(p[:,0],p[:,1],kind=1,bounds_error=False,fill_value="extrapolate")
    fKUR.append(f)
    p = pntsSKE[L]
    f = interp1d(p[:,0],p[:,1],kind=1,bounds_error=False,fill_value="extrapolate")
    fSKE.append(f)
          
  return fSTD,fKUR,fSKE
  
def PlotSplineFunction(f,x0,x1,dx):
  x = arange(x0,x1,dx)
  y = exp(f(x))
  plt.clf()
  plt.plot(x,y)
  plt.show()
  return
  
def LLH(vSTD,vKUR,vSKE):
  res = zeros(shape=(5,),dtype=float)
  for L in range(0,5):
    
    qS = exp( fSTD[L](vSTD) )
    qK = exp( fKUR[L](vKUR) )
    qE = exp( fSKE[L](vSKE) )
    
    #res[L] = qS
    #res[L] = qK
    #res[L] = qE
    #res[L] = qS*qK
    #res[L] = qS*qE
    res[L] = qK*qE
    #res[L] = qS*qK*qE
  
  return res
  
def Normed_LLH(vSTD,vKUR,vSKE):
  llh = LLH(vSTD,vKUR,vSKE)
  norm = sum(llh,axis=0)
  llh[:] /= norm
  return llh
  
def Prior(traMat,lastPrb):
  res = zeros(shape=(5,),dtype=float)
  for L2 in range(5):
    res[L2] = sum( traMat[:,L2]*lastPrb[:] )
  norm = sum(res,axis=0)
  res[:] /= norm
  return res
  
def Posterior(vLLH,vPri):
  res = zeros(shape=(5,),dtype=float)
  for L in range(5):
    res[L] = vLLH[L]*vPri[L] 
  norm = sum(res,axis=0)
  res[:] /= norm
  return res
  
def LoadData(FP,DS):
  from numpy import load
  FN = '%s/raw_%02u.npy' % (FP,DS)
  dta = load(FN).astype(float)
  print('Loaded %s with shape %s.' % (FN,str(dta.shape)))
  return dta
  
def LoadTransMat():
  
  # load raw matrix
  mat = load('traMat_Epoch.npy').astype(float)
  
  # normalize, so that SUM_C mat[R,C] = 1
  for R in range(mat.shape[0]):
    norm = sum(mat[R,:])
    mat[R,:] /= norm
  
  return mat
  
def GetBlockLabelAndHyperPars(data,B):
  R0 = B*NSL*NVS
  R1 = (B+1)*NSL*NVS
  block = data[R0:R1,3+CH]
  L = int(data[R0,2])
  std_ = std(block)
  kur_ = kurtosis(block,fisher=True)
  ske_ = skew(block)
  return (L,std_,kur_,ske_)  
  
def EvalAcc(labs,maxp):
  NB = labs.shape[0]
  NVAL = 0
  NCOR = 0
  for B in range(NB):
    if (sum(labs[B])>0):
      NVAL += 1
      NCOR += sum( labs[B,:] * maxp[B,:] )
  return float(NCOR/NVAL)
      
def DoPlots(prbs,maxp,labs,FN,tit):

  NB = prbs.shape[0]
  plt.rcParams.update({'font.size': 13, 
                     'legend.fontsize': 12,
                     'figure.figsize': (10,6) 
                    })
  #plt.rcParams.update({'figure.figsize': (10,6) })
  
  fig = plt.figure()
  gs = fig.add_gridspec(3, hspace=0.1)
  axs = gs.subplots(sharex=True, sharey=False)
  #fig.suptitle('labels and hyperparameters')

  axs[0].set_title(tit)
  axs[0].imshow(transpose(prbs), 
                interpolation='none', 
                cmap=cm.Blues,    #cm.Greys,cm.coolwarm,cm.cividis terrain
                vmin=0, vmax=1,
                origin='lower', 
                extent=[1,NB,4.5,-0.5],
                aspect='auto')
  axs[0].set(ylabel='Bayes (contin.)')
  axs[0].axis(ymin=-0.3,ymax=4.3)
  axs[0].set_yticks([0,1,2,3,4])
  axs[0].set_yticklabels(['N3','N2','N1','REM','Wake'])
  #axs[0].xaxis.grid(True)

  axs[1].imshow(transpose(maxp), 
                interpolation='none', 
                cmap=cm.Blues,    #cm.Greys,cm.coolwarm,cm.cividis terrain
                vmin=0, vmax=1,
                origin='lower', 
                extent=[1,NB,4.5,-0.5],
                aspect='auto')
  axs[1].set(ylabel='Bayes (binary)')
  axs[1].axis(ymin=-0.3,ymax=4.3)
  axs[1].set_yticks([0,1,2,3,4])
  axs[1].set_yticklabels(['N3','N2','N1','REM','Wake'])

  axs[2].imshow(transpose(labs), 
                interpolation='none', 
                cmap=cm.Blues,    #cm.Greys,cm.coolwarm,cm.cividis terrain
                vmin=0, vmax=1,
                origin='lower', 
                extent=[1,NB,4.5,-0.5],
                aspect='auto')
  axs[2].set(ylabel='Human rater')
  axs[2].axis(ymin=-0.3,ymax=4.3)
  axs[2].set_yticks([0,1,2,3,4])
  axs[2].set_yticklabels(['N3','N2','N1','REM','Wake'])
  axs[2].set(xlabel='# epoch')

  # Hide x labels and tick labels for all but bottom plot.
  for ax in axs:
    ax.label_outer()
  

  plt.savefig(FN, bbox_inches='tight')
  #plt.show()
  return
  
def StepHist(vals,vMi=0,vMa=0,NB=50):
  from numpy import array,histogram
  if ((vMi==0)and(vMa==0)):
    his,edg = histogram(vals, bins=NB, density=True)
  else:
    his,edg = histogram(vals, bins=NB, range=(vMi,vMa), density=True)
  X = array([edg[:-1],edg[1:]]).T.flatten()
  Y = array([his,his]).T.flatten()
  return X,Y
  
def CompHist(vals,vMi=0,vMa=0,NB=50):
  from numpy import array,histogram
  if ((vMi==0)and(vMa==0)):
    his,edg = histogram(vals, bins=NB, density=True)
  else:
    his,edg = histogram(vals, bins=NB, range=(vMi,vMa), density=True)
  X = []
  for k in range(1,edg.shape[0]):
    X.append(0.5*(edg[k]+edg[k-1]))
  X = array(X)
  return X,his
  
def PlotAccuracyHist_Single():
  plt.rcParams.update({'font.size': 13, 'legend.fontsize': 12 })
  
  accLst = load('BAYES/accLst_S.npy')
  mS = mean(accLst); print('mS = %.2f' % mS)
  x,y = StepHist(accLst,vMi=0,vMa=1,NB=20)
  plt.plot(x-0.005,y,lw=3,color='darkblue',label='STD')
  
  accLst = load('BAYES/accLst_K.npy')
  mK = mean(accLst); print('mK = %.2f' % mK)
  x,y = StepHist(accLst,vMi=0,vMa=1,NB=20)
  plt.plot(x,y,lw=3,color='green',label='KUR')
  
  accLst = load('BAYES/accLst_E.npy')
  mE = mean(accLst); print('mE = %.2f' % mE)
  x,y = StepHist(accLst,vMi=0,vMa=1,NB=20)
  plt.plot(x+0.005,y,lw=3,color='orange',label='SKE')
  
  print('mGlobal = %.2f' % mean(array([mS,mK,mE])))
  
  plt.axis(ymin=0,xmin=0,xmax=1)
  plt.xlabel('accuracy')
  plt.ylabel('probability')
  plt.legend(loc='best')
  plt.savefig('BAYES/accHist_single.svg', bbox_inches='tight')
  plt.show()  
  
  
def PlotAccuracyHist_Double():
  plt.rcParams.update({'font.size': 13, 'legend.fontsize': 12 })
  
  accLst = load('BAYES/accLst_SK.npy')
  mSK = mean(accLst); print('mSK = %.2f' % mSK)
  x,y = StepHist(accLst,vMi=0,vMa=1,NB=20)
  plt.plot(x-0.005,y,lw=3,color='darkblue',label='STD,KUR')
  
  accLst = load('BAYES/accLst_SE.npy')
  mSE = mean(accLst); print('mSE = %.2f' % mSE)
  x,y = StepHist(accLst,vMi=0,vMa=1,NB=20)
  plt.plot(x,y,lw=3,color='green',label='STD,SKE')
  
  accLst = load('BAYES/accLst_KE.npy')
  mKE = mean(accLst); print('mKE = %.2f' % mKE)
  x,y = StepHist(accLst,vMi=0,vMa=1,NB=20)
  plt.plot(x+0.005,y,lw=3,color='orange',label='KUR,SKE')
  
  print('mGlobal = %.2f' % mean(array([mSK,mSE,mKE])))
  
  plt.axis(ymin=0,xmin=0,xmax=1)
  plt.xlabel('accuracy')
  plt.ylabel('probability')
  plt.legend(loc='best')
  plt.savefig('BAYES/accHist_double.svg', bbox_inches='tight')
  plt.show()  
  
def PlotAccuracyHist_Triple():
  plt.rcParams.update({'font.size': 13, 'legend.fontsize': 12 })
  
  accLst = load('BAYES/accLst_SKE.npy')
  mSKE = mean(accLst); print('mSKE = %.2f' % mSKE)
  x,y = StepHist(accLst,vMi=0,vMa=1,NB=20)
  plt.plot(x,y,lw=3,color='black',label='STD,KUR,SKE')
  
  plt.axis(ymin=0,xmin=0,xmax=1)
  plt.xlabel('accuracy')
  plt.ylabel('probability')
  plt.legend(loc='best')
  plt.savefig('BAYES/accHist_triple.svg', bbox_inches='tight')
  plt.show()  

# **************************************************************
#                           MAIN
# **************************************************************

#PlotAccuracyHist_Single(); exit(0)
#PlotAccuracyHist_Double(); exit(0)
PlotAccuracyHist_Triple(); exit(0)

# ------- PARAMETERS AND DEFINITIONS ------------------

#FP = 'C:/Dropbox/ONGOING/DATA/SleepEEG68'
FP = 'E:/Dropbox/ONGOING/DATA/SleepEEG68'
DS0 = 1; DS1 = 68 # available data sets
NCH = 3 # nr. of EEG channels
NVS = 256 # nr. of EEG values per second
NSL = 30 # nr. of seconds per label

# -----------------------------------------------------

# load prior
transMat = LoadTransMat()

# prepare likelihoods
fSTD,fKUR,fSKE = MakeSplines() # fSTD[2] is the log. of the spline function for label 2
#PlotSplineFunction(fSTD[0],0,100,1)
#print(NormedProbs(10.0,2.0,1.0))

#DS = 50 # data set of interest 04,15,19,28,29,37,50

CH = 0 # channel of interest

accLst = []

for DS in range(DS0,DS1+1):
#for DS in [15,16]:

  # load dataset
  fullDS = LoadData(FP,DS)

  # prepare containers
  NR = fullDS.shape[0] # nr. raw data values
  NB = int(NR/(NVS*NSL)) # nr. of labeled blocks
  labs = zeros(shape=(NB,5),dtype=float)
  prbs = zeros(shape=(NB,5),dtype=float)
  maxp = zeros(shape=(NB,5),dtype=float)

  # evaluate and store 30sec-blocks 

  # initial probabilities only from LLH
  B = 0
  (L,std_,kur_,ske_) = GetBlockLabelAndHyperPars(fullDS,B)
  if (L>=0):
    labs[B,L] = 1.0
    prbs[B] = Normed_LLH(std_,kur_,ske_)
  else:
    prbs[B] = array([1,0,0,0,0])
    
  # all other epochs

  for B in range(1,NB):
    
    (L,std_,kur_,ske_) = GetBlockLabelAndHyperPars(fullDS,B)
    if (L>=0):
      labs[B,L] = 1.0
      vLLH = LLH(std_,kur_,ske_)
      vPri = Prior(transMat,prbs[B-1])
      prbs[B] = Posterior(vLLH,vPri)
      #prbs[B] = Normed_LLH(std_,kur_,ske_)
      # print(prbs[B]); input()
    else:
      prbs[B] = Prior(transMat,prbs[B-1])
    
  # make array of definitive predictions
  ind = argmax(prbs,axis=1)
  for B in range(NB):
    maxp[B,ind[B]] = 1

  # evaluate accuracy
  acc = EvalAcc(labs,maxp)
  accLst.append(acc)
  print('accuracy = %.3f' % acc)

  FN = 'BAYES/hypnograms_%02u.pdf' % DS
  tit = 'data set = %02u, accuracy = %.2f' % (DS,acc)

  #DoPlots(prbs,maxp,labs,FN,tit)
  
save('BAYES/accLst_KE.npy',array(accLst))

print('All done.')
input()
