# Supplementary material for: Sleep as a random walk: a super-statistical analysis of EEG data across sleep stages
Source: Commun Biol. 2021 Dec 10;4:1385. doi: 10.1038/s42003-021-02912-6 (PMC8664947; doi:10.1038/s42003-021-02912-6)
Supplement: Supplementary file 3 — Supplementary Data 1 [file 42003_2021_2912_MOESM3_ESM.zip › SupplementaryData1/Prg_Figure8/CSI.py]

# ***** IMPORTS ****************************************************************

#print('Importing modules...')

# ------------------------------------------------------------------------------

def makeSortedData(dta,lab): # make one array for each label
  from numpy import unique
  res = []
  labels = unique(lab)
  for L in labels:
    res.append( dta[ lab==L ] )
  return res

# ------------------------------------------------------------------------------

def CSI(clusters):

  from scipy.spatial.distance import cdist
  from numpy import concatenate,amin,amax,log,mean,array
  from numpy import isnan,any

  NC = len(clusters)
  allCl = set(range(NC))
  
  csiVals = []
  
  for C in range(NC):
  
    # points of same cluster
    same = clusters[C]
    
    # numbers of other clusters
    num = list(allCl - {C})
    
    # points of other clusters
    if (len(num)==1):
      others = clusters[num[0]]
    else:
      lst = []
      for K in num:
        lst.append(clusters[K])
      others = concatenate(lst)
     
    # intra-cluster distances
    dSS = cdist(same,same,metric='euclidean')
    dSS_max = amax(dSS)
    dSS[ dSS==0 ] = dSS_max + 1 # remove zero-distances
    dSS_min = amin(dSS,axis=1)
    
    # inter-cluster distances
    dSO = cdist(same,others,metric='euclidean')
    dSO_max = amax(dSO)
    dSO[ dSO==0 ] = dSO_max + 1 # remove zero-distances
    dSO_min = amin(dSO,axis=1)
    
    # csi-values for points of cluster C
    csiC = log( dSO_min / dSS_min  )
    
    csiVals.extend(list(csiC))
  
  csiVals = array(csiVals)

  return mean(csiVals)
  
# ------------------------------------------------------------------------------

def ConcentricCircleData(rad,num):
  from numpy import zeros,cos,sin,pi
  from numpy.random import uniform,seed
  seed(973037)
  NC = len(rad)
  lst = []
  for C in range(NC):
   cl = zeros(shape=(num[C],2), dtype=float) 
   ph = uniform(low=0,high=2*pi,size=(num[C],))
   cl[:,0] = rad[C]*cos(ph)
   cl[:,1] = rad[C]*sin(ph)
   lst.append(cl)
  return lst
  
# ------------------------------------------------------------------------------

def LineData(NL,NP):
  from numpy import zeros,cos,sin,pi
  from numpy.random import uniform,seed
  seed(973037)
  x0 = uniform(low=0,high=10, size=NL)
  y0 = uniform(low=0,high=10, size=NL)
  ph = uniform(low=0,high=2*pi, size=NL)
  ss = uniform(low=-10,high=10, size=NP)
  lst = []
  for L in range(NL):
    cl = zeros(shape=(NP,2), dtype=float)
    cl[:,0] = x0[L] + ss*cos(ph[L]) 
    cl[:,1] = y0[L] + ss*sin(ph[L])
    lst.append(cl)
  return lst

# ------------------------------------------------------------------------------

def PlotClusters(clusters,tit,FN):
  import matplotlib.pyplot as plt
  fig, ax = plt.subplots()
  NC = len(clusters)
  for C in range(NC):
    x = clusters[C][:,0]
    y = clusters[C][:,1]
    ax.plot(x,y,'o',ms=5)
  ax.set_aspect('equal')
  ax.set_title(tit)
  plt.savefig(FN, bbox_inches='tight')
  plt.show()
  return


'''
# ------------------------------------------------------------------------------
#                                        MAIN
# ------------------------------------------------------------------------------

#dr = 0.1; clusters = ConcentricCircleData([1, 1+1*dr, 1+2*dr],[5, 4, 3])
clusters = LineData(10,500)
csi = CSI(clusters)
print('CSI:',csi)
print('All done.')
input()
'''
