# Supplementary material for: Sleep as a random walk: a super-statistical analysis of EEG data across sleep stages
Source: Commun Biol. 2021 Dec 10;4:1385. doi: 10.1038/s42003-021-02912-6 (PMC8664947; doi:10.1038/s42003-021-02912-6)
Supplement: Supplementary file 3 — Supplementary Data 1 [file 42003_2021_2912_MOESM3_ESM.zip › SupplementaryData1/Prg_Figure8/main.py]

# IMPORTS ************************************************************************

print('Loading modules ...')

from EEGData import *
from GDV import *
from CSI import *

from numpy import save,load,abs
from numpy.random import seed

from numpy import set_printoptions
#set_printoptions(precision=3, suppress=True, edgeitems=15)
set_printoptions(formatter={'float': '{: .4f}'.format})

print('Starting ...')

# ROUTINES ************************************************************************

def Extract_HypPars(DS0,DS1):

  from scipy.stats import kurtosis,skew
  from numpy import std,zeros,vstack
  
  # prepare list for all hyper parameter tuples
  # Each tuple: (DS B L C STD KUR SKE)
  hypPars = []
  
  # loop over data sets
  for DS in range(DS0,1+DS1):
    
    print('Data set %u.' % (DS))
    
    # load dataset
    fullDS = LoadData(FP,DS)
    NR = fullDS.shape[0] # nr. raw data values
    NB = int(NR/(NVS*NSB)) # nr. of labeled blocks

    # loop over 30sec-blocks 
    for B in range(0,NB):
      #print('Data set %u, block %u of %u' % (DS,B,NB))
      R0 = B*NSB*NVS
      R1 = (B+1)*NSB*NVS
      L = int(fullDS[R0,2]) # sleep stage label of block
      if (L>=0): # error blocks are not interesting
      
        #loop over channels
        for C in range(NC):
          #print('Channel %d.'%(C))
          block = fullDS[R0:R1,3+C] 
          
          stdHP = std(block)
          kurHP = kurtosis(block,fisher=True)
          skeHP = skew(block)
          
          hypPars.append( (DS,B,L,C,stdHP,kurHP,skeHP) )
       
  return vstack(hypPars)
  
# ---------------------------------------------------------------------------------

def Global_GDV(hyp,NV):
  from numpy.random import choice
  cho = choice(hyp.shape[0], size=NV, replace=False)
  dta = hyp[cho,4:7]
  lab = hyp[cho,2]
  _,_,gdv = cmpGDV(dta,lab)
  return gdv

# ---------------------------------------------------------------------------------
  
def GDV_Dist_Matrix(hyp,NV):

  from numpy import unique,logical_or
  from numpy.random import choice

  cho = choice(hyp.shape[0], size=NV, replace=False)
  dta = hyp[cho,4:7]
  lab = hyp[cho,2]
  
  unLab = unique(lab)
  NL = unLab.shape[0]
  
  dis = zeros(shape=(NL,NL),dtype=float)
  for L1 in range(0,NL):
    for L2 in range(L1,NL):
      if (L1 != L2):
        sel = logical_or( lab==L1, lab==L2)
        myDta = dta[sel]
        myLab = lab[sel]
        _,_,gdv = cmpGDV(myDta,myLab)
        dis[L1,L2] = dis[L2,L1] = gdv
      
  return dis
  
# ---------------------------------------------------------------------------------

def Global_CSI(hyp,NV):
  from numpy.random import choice
  cho = choice(hyp.shape[0], size=NV, replace=False)
  dta = hyp[cho,4:7]
  lab = hyp[cho,2]
  clu = makeSortedData(dta,lab)
  csi = CSI(clu)
  return csi

# ---------------------------------------------------------------------------------
  
def CSI_Dist_Matrix(hyp,NV):

  from numpy import unique,logical_or
  from numpy.random import choice

  cho = choice(hyp.shape[0], size=NV, replace=False)
  dta = hyp[cho,4:7]
  lab = hyp[cho,2]
  
  unLab = unique(lab)
  NL = unLab.shape[0]
  
  dis = zeros(shape=(NL,NL),dtype=float)
  for L1 in range(0,NL):
    for L2 in range(L1,NL):
      if (L1 != L2):
        sel = logical_or( lab==L1, lab==L2 )
        myDta = dta[sel]
        myLab = lab[sel]
        clu = makeSortedData(myDta,myLab)
        csi = CSI(clu)
        dis[L1,L2] = dis[L2,L1] = csi
      
  return dis
  
# ---------------------------------------------------------------------------------

def Plot_Matrix(mat,tit,FN):

  import matplotlib.pyplot as plt
  from matplotlib.cm import coolwarm,YlOrBr
  import numpy as np
  nam = ['Wake', 'REM', 'N1',   'N2', 'N3']
  plt.rcParams.update({'font.size': 12, 'legend.fontsize': 12})

  plt.imshow(mat, interpolation='none', cmap=YlOrBr)
  plt.colorbar()
  for R in range(5):
    for C in range(5):
      txt = '%.3f' % mat[R,C]
      plt.text(C-0.3,R+0.08,txt,color='blue')
  plt.xticks(range(len(nam)), nam, fontsize=12)
  plt.yticks(range(len(nam)), nam, fontsize=12)
  plt.title(tit)
  plt.savefig(FN, bbox_inches='tight')
  plt.show()
  
  return
  
 
# MAIN ****************************************************************************

mat = load('matCSI.npy')
Plot_Matrix(mat,'CSI','csi.svg')
mat = load('matGDV.npy')
Plot_Matrix(abs(mat),'|GDV|','gdv.svg')
exit(0)


seed(12376)

# GET HYPER-PARAMETERS
#hyp = Extract_HypPars(1,68)
#save('hypPars.npy',hyp)
hyp = load('hypPars.npy')
print('Loaded hyper pars with %u entries.' % hyp.shape[0])

# COMPUTE GDV
gdv = Global_GDV(hyp,10000)
print('GDV = %.3f' % gdv) 
disGDV = GDV_Dist_Matrix(hyp,10000)
save('matGDV.npy',disGDV)
print('\nGDV matrix:\n\n',disGDV)

# COMPUTE CSI
csi = Global_CSI(hyp,10000)
print('CSI = %.3f' % csi)
disCSI = CSI_Dist_Matrix(hyp,10000)
save('matCSI.npy',disCSI)
print('\nCSI matrix:\n\n',disCSI)


print('All done.')
input()
